# Supplementary material for: Cryo-EM elucidates the uroplakin complex structure within liquid-crystalline lipids in the porcine urothelial membrane
Source: Commun Biol. 2023 Oct 7;6:1018. doi: 10.1038/s42003-023-05393-x (PMC10560298; doi:10.1038/s42003-023-05393-x)
Supplement: Supplementary file 4 — Supplemental Data 1 [file 42003_2023_5393_MOESM4_ESM.zip]

Archive with 11 entries (11 files):
- Supplementary_Data1/36340_8JJ5_ChimeraX_session.cxs
- Supplementary_Data1/8JJ5.pdb
- Supplementary_Data1/Alphafold_prediction.pdb
- Supplementary_Data1/associated_lipids.pdb
- Supplementary_Data1/C1map.mrc
- Supplementary_Data1/EMD-36340.mrc
- Supplementary_Data1/EMD-36340_DeepEMhancer_sharpened.mrc
- Supplementary_Data1/FimHplus_Class1.mrc
- Supplementary_Data1/FimHplus_Class2.mrc
- Supplementary_Data1/FimHplus_Class3.mrc
- Supplementary_Data1/other_lipids.mmcif
